# Supplementary material for: Regulation of TAK1/TAB1-Mediated IL-1β Signaling by Cytoplasmic PPARβ/δ
Source: PLoS One. 2013 Apr 30;8(4):e63011. doi: 10.1371/journal.pone.0063011 (PMC3639976; doi:10.1371/journal.pone.0063011)
Supplement: Dataset S1 — Microarray analysis of HeLa cells treated with IL-1β in the presence of si-PPARD or control siRNA: complete list of genes with IL-1β response (≥2-fold) modulated ≥1.8-fold by si-PPARD. (XLS) [file pone.0063011.s015.xls]

## Sheet: DataFrame
Dataset S1. Microarray analysis of HeLa cells treated with IL-1β in the presence of si-PPARD or control siRNA: complete list of genes with IL-1β response (≥ 2-fold) modulated ≥ 1.8-fold by si-PPARD.
stable_id	name	IL1beta : siControl	fold (log)	IL1beta : siControl	fold (log)
ENSG00000163739	CXCL1	up	8.48101	up	7.17094
ENSG00000081041	CXCL2	up	7.32555	up	6.15753
ENSG00000120738	EGR1	up	7.29608	up	5.19531
ENSG00000169429	IL8	up	7.12021	up	5.53015
ENSG00000163734	CXCL3	up	5.55128	up	4.29405
ENSG00000115009	CCL20	up	5.41488	up	3.75687
ENSG00000073756	PTGS2	up	5.32292	up	3.96371
ENSG00000136244	IL6	up	5.2952	up	4.22565
ENSG00000187479	C11orf96	up	4.90143	up	3.00271
ENSG00000244953	RP11-613D13.8	up	4.90143	up	3.00271
ENSG00000118503	TNFAIP3	up	4.7365	up	3.50666
ENSG00000232810	TNF	up	4.58652	up	3.45883
ENSG00000123358	NR4A1	up	4.1147	up	2.44872
ENSG00000259884	RP11-1100L3.8	up	4.1147	up	2.44872
ENSG00000128016	ZFP36	up	4.05047	up	2.48889
ENSG00000170345	FOS	up	3.6371	up	2.06822
ENSG00000162772	ATF3	up	3.61136	up	2.33308
ENSG00000125740	FOSB	up	3.58319	up	1.69468
ENSG00000160888	IER2	up	3.10081	up	1.64476
ENSG00000105835	NAMPT	up	2.97783	up	1.8527
ENSG00000122861	PLAU	up	2.72288	up	1.08652
ENSG00000138166	DUSP5	up	2.71756	up	1.69179
ENSG00000159388	BTG2	up	2.69668	up	1.46546
ENSG00000078401	EDN1	up	2.48658	up	1.22726
ENSG00000153234	NR4A2	up	2.29243	up	1.25799
ENSG00000119508	NR4A3	up	2.19081	up	1.04271
ENSG00000124882	EREG	up	1.81085	no change	0.257506
ENSG00000130066	SAT1	up	1.64912	no change	0.465843
ENSG00000251003	RP11-152P17.2	up	1.40706	no change	0.377506
ENSG00000233559	AC016831.7	up	1.39486	no change	0.242921
ENSG00000197555	SIPA1L1	up	1.2692	no change	0.127345
ENSG00000163681	SLMAP	up	1.11019	no change	-0.207485
ENSG00000067064	IDI1	up	1.1051	no change	0.0214268
ENSG00000125538	IL1B	up	1.10454	no change	-0.299043
ENSG00000059728	MXD1	up	1.08815	no change	-0.181094
ENSG00000232295	RP11-154D6.1	up	1.00089	no change	-0.124983
