# Supplementary material for: Regulation of TAK1/TAB1-Mediated IL-1β Signaling by Cytoplasmic PPARβ/δ
Source: PLoS One. 2013 Apr 30;8(4):e63011. doi: 10.1371/journal.pone.0063011 (PMC3639976; doi:10.1371/journal.pone.0063011)
Supplement: Dataset S2 — Microarray analysis of HeLa cells treated with IL-1β in the presence of si-PPARD or control siRNA: complete list of genes with IL-1β response (≥2-fold) unaffected by si-PPARD (≤1.4-fold). (XLS) [file pone.0063011.s016.xls]

## Sheet: DataFrame
Dataset S2. Microarray analysis of HeLa cells treated with IL-1β in the presence of si-PPARD or control
siRNA: complete list of genes with IL-1β response (≥ 2-fold) unaffected by si-PPARD (≤ 1.4-fold).
stable_id	name	IL1beta : siControl	fold (log)	IL1beta : siControl	fold (log)
ENSG00000177606	JUN	up	4.57569	up	3.60586
ENSG00000100906	NFKBIA	up	3.94828	up	3.23929
ENSG00000144802	NFKBIZ	up	3.4838	up	2.62457
ENSG00000108551	RASD1	up	2.89992	up	2.41994
ENSG00000176907	C8orf4	up	2.85914	up	2.10961
ENSG00000123610	TNFAIP6	up	2.82635	up	1.88142
ENSG00000227507	LTB	up	2.69771	up	2.26487
ENSG00000137331	IER3	up	2.64502	up	2.279
ENSG00000108691	CCL2	up	2.64429	up	1.95805
ENSG00000185215	TNFAIP2	up	2.55697	up	1.56151
ENSG00000153904	DDAH1	up	2.55287	up	1.65495
ENSG00000169242	EFNA1	up	2.54783	up	1.62055
ENSG00000163874	ZC3H12A	up	2.49958	up	1.7472
ENSG00000125347	IRF1	up	2.41749	up	1.51177
ENSG00000120129	DUSP1	up	2.25393	up	1.35163
ENSG00000124145	SDC4	up	2.12637	no change	1.15388
ENSG00000112096	SOD2	up	2.01714	up	1.18517
ENSG00000146457	WTAP	up	2.01714	up	1.18517
ENSG00000118523	CTGF	up	1.98304	up	1.10263
ENSG00000167874	TMEM88	up	1.92665	no change	0.954832
ENSG00000143333	RGS16	up	1.91725	up	1.77384
ENSG00000146232	NFKBIE	up	1.91402	up	1.40853
ENSG00000171223	JUNB	up	1.89555	up	1.02305
ENSG00000185022	MAFF	up	1.83823	up	1.05312
ENSG00000130449	ZSWIM6	up	1.83542	up	1.13861
ENSG00000163545	NUAK2	up	1.81569	up	1.30352
ENSG00000142871	CYR61	up	1.74818	up	1.28811
ENSG00000105371	ICAM4	up	1.74538	up	1.3679
ENSG00000144655	CSRNP1	up	1.69814	up	1.08897
ENSG00000171522	PTGER4	up	1.56173	up	1.85146
ENSG00000107968	MAP3K8	up	1.47239	up	1.14077
ENSG00000203772	SPRN	up	1.45034	no change	0.709042
ENSG00000087074	PPP1R15A	up	1.44961	no change	0.588642
ENSG00000245532	NEAT1	up	1.43021	uncertain
ENSG00000109321	AREG	up	1.41808	up	1.34875
ENSG00000205595	AREGB	up	1.41808	up	1.34875
ENSG00000023445	BIRC3	up	1.40328	no change	0.818856
ENSG00000226380	AC058791.1	up	1.39486	no change	0.445224
ENSG00000163660	CCNL1	up	1.38187	no change	0.721796
ENSG00000184185	KCNJ12	up	1.36391	no change	0.952458
ENSG00000256956	RP11-252P19.3	up	1.3503	no change	0.512308
ENSG00000112149	CD83	up	1.32971	uncertain
ENSG00000130522	JUND	up	1.32835	no change	0.593062
ENSG00000185112	FAM43A	up	1.32597	no change	0.723076
ENSG00000102531	FNDC3A	up	1.2479	no change	0.815169
ENSG00000111912	NCOA7	up	1.22958	no change	0.716507
ENSG00000119771	KLHL29	up	1.22219	uncertain
ENSG00000185736	ADARB2	up	1.19497	uncertain
ENSG00000143878	RHOB	up	1.18568	up	1.41613
ENSG00000122641	INHBA	up	1.17698	no change	0.279714
ENSG00000228393	RP11-325F22.3	up	1.16928	no change	0.727699
ENSG00000107731	UNC5B	up	1.16556	no change	0.770623
ENSG00000222047	C10orf55	up	1.15643	no change	0.519422
ENSG00000261490	RP11-448G15.3	up	1.15146	no change	0.734324
ENSG00000257242	RP11-24B21.1	up	1.14647	no change	0.650589
ENSG00000155090	KLF10	up	1.14573	no change	0.887723
ENSG00000151276	MAGI1	up	1.13741	no change	0.623095
ENSG00000167604	NFKBID	up	1.12403	no change	0.998646
ENSG00000227908	CTD-2031P19.3	up	1.11989	no change	0.257506
ENSG00000069399	BCL3	up	1.10568	no change	0.940367
ENSG00000232656	IDI2-AS1	up	1.1051	no change	0.660721
ENSG00000158050	DUSP2	up	1.10375	no change	0.226803
ENSG00000100664	EIF5	up	1.09329	no change	0.489553
ENSG00000255150	EID3	up	1.08514	no change	0.29084
ENSG00000104856	RELB	up	1.08006	no change	0.648347
ENSG00000131797	KIAA0664L3	up	1.07571	no change	0.591603
ENSG00000145632	PLK2	up	1.07371	no change	0.814532
ENSG00000165006	UBAP1	up	1.05757	no change	0.202571
ENSG00000163216	SPRR2D	up	1.05323	no change	0.592082
ENSG00000121966	CXCR4	up	1.04298	no change	0.691518
ENSG00000161835	GRASP	up	1.02165	no change	0.774768
ENSG00000175592	FOSL1	up	1.01914	no change	0.445782
ENSG00000115008	IL1A	up	1.01898	uncertain
ENSG00000109758	HGFAC	up	1.01827	no change	0.467998
ENSG00000173237	C11orf86	up	1.01709	up	1.30703
ENSG00000143632	ACTA1	up	1.01484	no change	0.0987177
ENSG00000261069	RP11-701H24.4	up	1.01022	no change	0.569937
