# Supplementary material for: Regulation of TAK1/TAB1-Mediated IL-1β Signaling by Cytoplasmic PPARβ/δ
Source: PLoS One. 2013 Apr 30;8(4):e63011. doi: 10.1371/journal.pone.0063011 (PMC3639976; doi:10.1371/journal.pone.0063011)
Supplement: Dataset S3 — Microarray analysis of HeLa cells treated with si-PPARD in the presence of IL-1β: complete list or all PPARβ/δ target genes (≥1.8-fold). (XLS) [file pone.0063011.s017.xls]

## Sheet: DataFrame
Dataset S3. Microarray analysis of HeLa cells treated with si-PPARD in the
presence of IL-1β: complete list or all PPARβ/δ target genes (≥ 1.8-fold).
stable_id	name	siPPARD effect	fold (log)
ENSG00000122877	EGR2	down	-2.23023
ENSG00000125740	FOSB	down	-2.19744
ENSG00000120738	EGR1	down	-2.10077
ENSG00000171658	RP11-443P15.2	down	-1.91979
ENSG00000187479	C11orf96	down	-1.89873
ENSG00000244953	RP11-613D13.8	down	-1.89873
ENSG00000179388	EGR3	down	-1.68312
ENSG00000122861	PLAU	down	-1.6719
ENSG00000123358	NR4A1	down	-1.66838
ENSG00000259884	RP11-1100L3.8	down	-1.66838
ENSG00000169297	NR0B1	down	-1.65834
ENSG00000115009	CCL20	down	-1.65801
ENSG00000151012	SLC7A11	down	-1.62553
ENSG00000170345	FOS	down	-1.59364
ENSG00000169429	IL8	down	-1.59006
ENSG00000163430	FSTL1	down	-1.58992
ENSG00000128016	ZFP36	down	-1.56158
ENSG00000112033	PPARD	down	-1.49953
ENSG00000160888	IER2	down	-1.45605
ENSG00000073756	PTGS2	down	-1.3906
ENSG00000162496	DHRS3	down	-1.38279
ENSG00000100292	HMOX1	down	-1.37758
ENSG00000186665	C17orf58	down	-1.35983
ENSG00000169891	REPS2	down	-1.35419
ENSG00000139168	ZCRB1	down	-1.32643
ENSG00000049759	NEDD4L	down	-1.32216
ENSG00000162772	ATF3	down	-1.31186
ENSG00000118503	TNFAIP3	down	-1.30751
ENSG00000057019	DCBLD2	down	-1.29218
ENSG00000142166	IFNAR1	down	-1.29146
ENSG00000078401	EDN1	down	-1.28896
ENSG00000059728	MXD1	down	-1.26924
ENSG00000163734	CXCL3	down	-1.25723
ENSG00000198363	ASPH	down	-1.23524
ENSG00000159388	BTG2	down	-1.23122
ENSG00000146678	IGFBP1	down	-1.22908
ENSG00000138760	SCARB2	down	-1.21591
ENSG00000163083	INHBB	down	-1.20946
ENSG00000169239	CA5B	down	-1.2084
ENSG00000136244	IL6	down	-1.19514
ENSG00000134247	PTGFRN	down	-1.17975
ENSG00000251003	RP11-152P17.2	down	-1.17742
ENSG00000181019	NQO1	down	-1.17553
ENSG00000261602	CTD-2033A16.1	down	-1.17553
ENSG00000171208	NETO2	down	-1.17467
ENSG00000109586	GALNT7	down	-1.17332
ENSG00000182326	C1S	down	-1.17232
ENSG00000135454	B4GALNT1	down	-1.17101
ENSG00000011405	PIK3C2A	down	-1.16935
ENSG00000081041	CXCL2	down	-1.16803
ENSG00000106366	SERPINE1	down	-1.15785
ENSG00000119508	NR4A3	down	-1.14809
ENSG00000138604	GLCE	down	-1.14328
ENSG00000225879	RP3-495K2.3	down	-1.13869
ENSG00000172795	DCP2	down	-1.13373
ENSG00000197555	SIPA1L1	down	-1.13217
ENSG00000232810	TNF	down	-1.12768
ENSG00000196922	ZNF252	down	-1.12672
ENSG00000105835	NAMPT	down	-1.12512
ENSG00000198610	AKR1C4	down	-1.12388
ENSG00000115364	MRPL19	down	-1.11246
ENSG00000005436	GCFC2	down	-1.11246
ENSG00000163694	RBM47	down	-1.11152
ENSG00000163739	CXCL1	down	-1.09724
ENSG00000187134	AKR1C1	down	-1.09058
ENSG00000152558	TMEM123	down	-1.08951
ENSG00000005893	LAMP2	down	-1.06109
ENSG00000164338	UTP15	down	-1.06065
ENSG00000164930	FZD6	down	-1.05972
ENSG00000147475	ERLIN2	down	-1.05642
ENSG00000170348	TMED10	down	-1.0478
ENSG00000153234	NR4A2	down	-1.03444
ENSG00000173391	OLR1	down	-1.03325
ENSG00000130066	SAT1	down	-1.03074
ENSG00000138166	DUSP5	down	-1.02577
ENSG00000115295	CLIP4	down	-1.02522
ENSG00000186432	KPNA4	down	-1.023
ENSG00000082438	COBLL1	down	-1.01967
ENSG00000162639	HENMT1	down	-1.0173
ENSG00000135679	MDM2	down	-1.01591
ENSG00000138448	ITGAV	down	-1.01372
ENSG00000233559	AC016831.7	down	-1.00552
ENSG00000006576	PHTF2	down	-1.00411
ENSG00000203667	COX20	down	-0.987503
ENSG00000137845	ADAM10	down	-0.985925
ENSG00000166173	LARP6	down	-0.985072
ENSG00000164287	CDC20B	down	-0.984912
ENSG00000228492	RAB11FIP1P1	down	-0.979299
ENSG00000169242	EFNA1	down	-0.973941
ENSG00000124145	SDC4	down	-0.972492
ENSG00000147400	CETN2	down	-0.97244
ENSG00000167874	TMEM88	down	-0.971819
ENSG00000177606	JUN	down	-0.969827
ENSG00000163577	EIF5A2	down	-0.964666
ENSG00000124882	EREG	down	-0.962511
ENSG00000231721	AC058791.2	down	-0.961585
ENSG00000152332	UHMK1	down	-0.960801
ENSG00000232295	RP11-154D6.1	down	-0.956009
ENSG00000165240	ATP7A	down	-0.952488
ENSG00000003436	TFPI	down	-0.951796
ENSG00000226380	AC058791.1	down	-0.94964
ENSG00000139445	FOXN4	down	-0.946183
ENSG00000245532	NEAT1	down	-0.945539
ENSG00000100697	DICER1	down	-0.944452
ENSG00000145495	MARCH6	down	-0.943931
ENSG00000184203	PPP1R2	down	-0.939806
ENSG00000124209	RAB22A	down	-0.938237
ENSG00000257093	KIAA1147	down	-0.926666
ENSG00000156535	CD109	down	-0.923506
ENSG00000154429	C1orf96	down	-0.922431
ENSG00000160183	TMPRSS3	down	-0.919425
ENSG00000182240	BACE2	down	-0.919425
ENSG00000146676	PURB	down	-0.915711
ENSG00000185022	MAFF	down	-0.913989
ENSG00000120129	DUSP1	down	-0.911964
ENSG00000105971	CAV2	down	-0.91042
ENSG00000118762	PKD2	down	-0.906348
ENSG00000125347	IRF1	down	-0.905715
ENSG00000103241	FOXF1	down	-0.905065
ENSG00000164292	RHOBTB3	down	-0.901248
ENSG00000153904	DDAH1	down	-0.897921
ENSG00000221988	PPT2	down	-0.891365
ENSG00000255996	RP11-429A20.2	down	-0.89129
ENSG00000166479	TMX3	down	-0.888979
ENSG00000115159	GPD2	down	-0.888199
ENSG00000112685	EXOC2	down	-0.887209
ENSG00000075420	FNDC3B	down	-0.885238
ENSG00000068078	FGFR3	down	-0.88423
ENSG00000106868	SUSD1	down	-0.881218
ENSG00000118523	CTGF	down	-0.880413
ENSG00000109814	UGDH	down	-0.877355
ENSG00000091490	SEL1L3	down	-0.876902
ENSG00000144802	NFKBIZ	down	-0.874517
ENSG00000135823	STX6	down	-0.874241
ENSG00000175390	EIF3F	down	-0.873231
ENSG00000233426	EIF3FP3	down	-0.873231
ENSG00000204272	RP11-622K12.1	down	-0.873116
ENSG00000154153	FAM134B	down	-0.872515
ENSG00000171223	JUNB	down	-0.872495
ENSG00000100941	PNN	down	-0.872473
ENSG00000117525	F3	down	-0.86809
ENSG00000153250	RBMS1	down	-0.867357
ENSG00000133818	RRAS2	down	-0.866257
ENSG00000125538	IL1B	down	-0.863281
ENSG00000087074	PPP1R15A	down	-0.86097
ENSG00000198380	GFPT1	down	-0.86093
ENSG00000169379	ARL13B	down	-0.858536
ENSG00000086062	B4GALT1	down	-0.857824
ENSG00000138821	SLC39A8	down	-0.856941
ENSG00000117479	SLC19A2	down	-0.854645
ENSG00000260456	C16orf95	down	-0.854259
ENSG00000171451	DSEL	down	-0.850793
ENSG00000183011	LSMD1	down	-0.84842
ENSG00000181409	AATK	up	0.848306
ENSG00000187583	PLEKHN1	up	0.851226
ENSG00000118491	ZC2HC1B	up	0.859872
ENSG00000123360	PDE1B	up	0.862225
ENSG00000092295	TGM1	up	0.863502
ENSG00000162878	PKDCC	up	0.879442
ENSG00000124374	PAIP2B	up	0.879726
ENSG00000165507	C10orf10	up	0.881071
ENSG00000164683	HEY1	up	0.8986
ENSG00000162946	DISC1	up	0.911154
ENSG00000157514	TSC22D3	up	0.923404
ENSG00000001460	C1orf201	up	0.925155
ENSG00000231669	RP11-368D24__A.1	up	0.943751
ENSG00000263124	RP11-160E2.5	up	0.961293
ENSG00000197445	C16orf47	up	0.961763
ENSG00000169271	HSPB3	up	0.963671
ENSG00000147689	FAM83A	up	0.990139
ENSG00000196684	HSH2D	up	0.99138
ENSG00000073584	SMARCE1	up	0.996326
ENSG00000213424	KRT222	up	0.996326
ENSG00000182319	PRAGMIN	up	1.00016
ENSG00000204882	GPR20	up	1.00573
ENSG00000122176	FMOD	up	1.01202
ENSG00000228157	AC007952.5	up	1.01346
ENSG00000197665	AC007952.6	up	1.01346
ENSG00000230493	AC106017.3	up	1.01346
ENSG00000136960	ENPP2	up	1.01359
ENSG00000111305	GSG1	up	1.02159
ENSG00000101335	MYL9	up	1.0307
ENSG00000259716	RP5-977B1.11	up	1.0307
ENSG00000047617	ANO2	up	1.03644
ENSG00000123405	NFE2	up	1.037
ENSG00000134531	EMP1	up	1.04845
ENSG00000170442	AC021066.1	up	1.05215
ENSG00000111348	ARHGDIB	up	1.05573
ENSG00000164089	AGXT2L1	up	1.08049
ENSG00000256802	RP11-680F8.1	up	1.12335
ENSG00000261385	RP11-388M20.2	up	1.15998
ENSG00000117228	GBP1	up	1.16289
ENSG00000134668	SPOCD1	up	1.18509
ENSG00000135744	AGT	up	1.20969
ENSG00000184060	ADAP2	up	1.21065
ENSG00000163072	NOSTRIN	up	1.21774
ENSG00000187260	WDR86	up	1.27519
ENSG00000131746	TNS4	up	1.30315
ENSG00000183128	CALHM3	up	1.42514
ENSG00000187908	DMBT1	up	1.43254
ENSG00000160870	CYP3A7	up	1.53931
ENSG00000106258	CYP3A5	up	1.59279
ENSG00000163017	ACTG2	up	1.71457
ENSG00000167772	ANGPTL4	up	1.7378
